# Supplementary material for: Incidence and Severity of Community- and Hospital-Acquired Hyponatremia in Pediatrics
Source: J Clin Med. 2022 Dec 19;11(24):7522. doi: 10.3390/jcm11247522 (PMC9782113; doi:10.3390/jcm11247522)
Supplement: Supplementary file 1 [file jcm-11-07522-s001.zip]

Archive with 1 entries (1 files):
- jcm-2052359-supplementary.pdf
